# Supplementary material for: The prognostic value of stem cell markers in triple-negative breast cancer
Source: Pathol Oncol Res. 2023 Dec 22;29:1611365. doi: 10.3389/pore.2023.1611365 (PMC10766821; doi:10.3389/pore.2023.1611365)
Supplement: Supplementary file 1 [file Table2.XLSX]

## Sheet: Munkalap
		ALDH1	AnnexinA1	CD44	CD117*	CD117**	CD166	Nanog	oct-4
	Patient age (cutoff: 59)	0.197	0.410	0.896	0.164	0.151	0.636	0.958	0.806
	pT (pT1, 2, 3, 4)	0.175	0.964	0.251	0.930	0.781	0.935	0.161	0.368
	pN (pn0, 1, 2, 3)	0.285	0.822	0.495	0.360	0.067	0.932	0.428	0.430
	Tumor size (cutoff: 20)	0.101	0.555	0.776	0.509	0.506	0.756	0.583	0.136
	Grade (grade I, II, III)	1.000	0.169	0.508	0.788	0.587	0.038	1.000	0.733
	Supplementary table 2 P values of Fisher's exact tests obtained from the comparison between proportions of the categories of marker expression and clinicopathological data (membranous (*); membranous and/or cytoplasmic (**) immunostaining)
