# Supplementary material for: The prognostic value of stem cell markers in triple-negative breast cancer
Source: Pathol Oncol Res. 2023 Dec 22;29:1611365. doi: 10.3389/pore.2023.1611365 (PMC10766821; doi:10.3389/pore.2023.1611365)
Supplement: Supplementary file 2 [file Table3.XLSX]

## Sheet: Munkalap
		Total cases (%)				5-Y-OS (%)				5-Y-DFS (%)
	Markers	negative	focal	diffuse	NA	negative	focal	diffuse	p values	negative	focal	diffuse	p values
	ALDH1	39 (37%)	58 (55%)	7 (7%)	2 (2%)	29 (74%)	38 (66%)	5 (71%)	N vs F: 0.3560.017 N vs D: 1.000.033 F vs D: 1.000.033	25 (65%)	26 (44%)	3 (43%)	N vs F: 0.0620.017 N vs D: 0.4070.025 F vs D: 1.000.05
	AnnexinA1	12 (11%)	56 (53%)	33 (31%)	5 (5%)	9 (73%)	38 (68%)	23 (69%)	N vs F: 0.7420.017 N vs D: 1.000.05 F vs D: 0.8570.025	7 (58%)	29 (52%)	16 (49%)	N vs F: 0.6800.025 N vs D: 0.5590.017 F vs D: 0.7640.05
	CD44	23 (22%)	24 (23%)	53 (50%)	6 (6%)	14 (61%)	15 (62%)	40 (75%)	N vs F: 0.9080.05 N vs D: 0.1970.017 F vs D: 0.2430.05	9 (39%)	12 (48%)	30 (57%)	N vs F: 0.4540.025 N vs D: 0.1610.017 F vs D: 0.5900.05
	CD117*	30 (28%)	26 (25%)	44 (42%)	6 (6%)	20 (66%)	20 (75%)	29 (66%)	N vs F: 0.3970.025 N vs D: 0.9460.05 F vs D: 0.3310.017	17 (57%)	17 (65%)	19 (43%)	N vs F: 0.5050.05 N vs D: 0.2550.025 F vs D: 0.0730.017
	CD117**	20 (19%)	31 (29%)	49 (46%)	6 (6%)	10 (49%)	25 (80%)	34 (70%)	N vs F: 0.0210.017 N vs D: 0.1280.025 F vs D: 0.2650.05	9 (45%)	22 (71%)	22 (45%)	N vs F: 0.0640.025 N vs D: 0.9940.05 F vs D: 0.0220.017
	CD166	10 (9%)	16 (15%)	72 (68%)	8 (8%)	9 (89%)	12 (72%)	46 (64%)	N vs F: 0.6170.05 N vs D: 0.1540.017 F vs D: 0.3960.025	6 (60%)	8 (50%)	36 (50%)	N vs F: 0.7020.017 N vs D: 0.7380.025 F vs D: 1.000.05
	Nanog	57 (54%)	19 (18%)	19 (18%)	11 (10%)	40 (71%)	13 (70%)	12 (61%)	N vs F: 0.8850.05 N vs D: 0.5690.017 F vs D: 0.7320.025	30 (52%)	12 (61%)	10 (51%)	N vs F: 0.4240.017 N vs D: 1.000.05 F vs D: 0.5110.025
	oct-4	43 (41%)	41 (39%)	11 (10%)	11 (10%)	31 (72%)	29 (70%)	5 (47%)	N vs F: 0.8900.05 N vs D: 0.1500.017 F vs D: 0.1590.025	22 (51%)	25 (60%)	5 (46%)	N vs F: 0.3650.017 N vs D: 0.7350.05 F vs D: 0.4950.025
	Supplementary Table 3 The staining patterns and proportion with the investigated stem cell markers and the associated 5-year survivals, the chi-square (Fisher’s exact) tests (with Bonferroni-Holm correction) p values (N: negative, F: focal, D: diffuse, NA: not available, OS: overall survival, DFS: disease free survival) Superscript: Threshold values for significance after Bonferroni-Holm correcti…
