# Supplementary material for: The prognostic value of stem cell markers in triple-negative breast cancer
Source: Pathol Oncol Res. 2023 Dec 22;29:1611365. doi: 10.3389/pore.2023.1611365 (PMC10766821; doi:10.3389/pore.2023.1611365)
Supplement: Supplementary file 3 [file Table1.xlsx]

## Sheet: Munkalap
		ALDH1	AnnexinA1	CD44	CD117*	CD117**	CD166	Nanog	oct-4
		Correlation coefficients (p values)
	Patient age	-0.014 (0.891)	-0.033(0.746)	0.017(0.867)	-0.036(0.725)	-0.017(0.869)	0.203(0.044)	0.158(0.127)	0.039(0,705)
	pT (pT1, 2, 3, 4)	0.223 (0.024)	0.004 (0.970)	0.016 (0.878)	-0.40 (0.693)	-0.30 (0.768)	0.035 (0.736)	0.038 (0.716)	0.123 (0.239)
	pN (pN0, 1, 2, 3)	0.84 (0.400)	-0.27 (0.790)	-0.16 (0.876)	-0.061 (0.552)	-0.057 (0.575)	0.123 (0.197)	0.123 (0.204)	0.063 (0.546)
	Tumor size	0.182 (0.065)	-0.030(0.765)	0.113(0.264)	-0.101(0.319)	-0.078(0.441)	-0.017(0.869)	0.099(0.341)	0.086(0.405)
	Grade (grade I, II, III)	0.029 (0.771)	-0.179 (0.073)	-0.97 (0.336)	-0.046 (0.652)	-0.024 (0.810)	0.203 (0.045)	-0.041 (0.690)	-0.014 (0.889)
	Supplementary table 1 Coefficients and p values of correlations, from the comparison of the marker expression and clinicopathological data (membranous (*); membranous and/or cytoplasmic (**) immunostaining).
